# Supplementary material for: Transcriptome- and Metabolome-Based Regulation of Growth, Development, and Bioactive Compounds in Salvia miltiorrhiza (Lamiaceae) Seedlings by Different Phosphorus Levels
Source: Int J Mol Sci. 2025 Jun 28;26(13):6253. doi: 10.3390/ijms26136253 (PMC12249955; doi:10.3390/ijms26136253)
Supplement: Supplementary file 1 [file ijms-26-06253-s001.zip]

Archive with 2 entries (2 files):
- Supplementary  Figure S1.pdf
- Supplementary Table S1-S11.pdf
